# Supplementary material for: Impact on step count by commitment-based health application
Source: PLoS One. 2024 Aug 12;19(8):e0305765. doi: 10.1371/journal.pone.0305765 (PMC11318894; doi:10.1371/journal.pone.0305765)
Supplement: S1 Table — (XLSX) [file pone.0305765.s001.xlsx]

## Sheet: data
Baseline (T1)					Follow-up (T2)
Group Commitment App Group=1 Self-Commitment Group=2 Control Group=3	Age	Sex Male=0 Female=1	BMI	Smoker Yes=1 No=0	Change in health literacy1 (collect health-related information from various sources Improved=1 No change/Worsened=0	Change in health literacy2 (extract the information he/she wanted) Improved=1 No change/Worsened=0	Change in health literacy3 (understand and communicate the obtained information) Improved=1 No change/Worsened=0	Change in health literacy4 (consider the credibility of the information) Improved=1 No change/Worsened=0	Change in health literacy5 (make decisions based on the information, specifically in the context of health-related issues) Improved=1 No change/Worsened=0	Changes in step count
1	23	1	17.8506	0	1	1	0	0	0	NA
1	23	1	23.2335	1	0	0	1	0	1	80.8
1	24	1	18.8588	0	0	0	0	0	1	1005.8
1	24	1	18.902	0	0	0	0	1	0	NA
1	24	0	20.4284	0	1	0	0	0	0	NA
1	26	1	27.993	0	1	1	0	0	1	NA
1	26	1	22.0386	0	1	0	1	1	1	-1370.4
1	26	0	25.2595	0	0	0	0	0	2	NA
1	27	1	18.3594	0	1	0	1	0	-1	37.2
1	27	1	20.7031	0	0	0	1	1	0	NA
1	28	0	22.2222	1	0	0	1	1	0	1768.6
1	28	1	21.9289	0	0	1	1	0	2	892.6
1	29	0	23.5102	1	0	0	0	0	0	1831.8
1	30	0	20.1771	0	0	0	1	0	0	NA
1	32	0	25.0135	0	0	0	0	0	-1	1289.8
1	34	0	26.3465	0	1	1	0	0	1	NA
1	36	1	19.2336	0	1	1	1	1	1	NA
1	39	0	23.597	0	0	0	0	0	0	NA
1	40	1	21.2084	1	0	0	0	0	-1	2694.6
1	47	1	26.0375	1	0	0	0	1	1	3141
1	48	0	29.685	1	0	0	0	0	-1	508.8
1	50	0	24.2215	0	0	0	0	0	-2	NA
1	50	0	22.0243	0	1	1	1	1	1	4312
1	54	1	20.7031	0	0	0	1	1	1	-152.6
1	27	0	25.9516	1	0	0	0	0	0	NA
1	34	0	20.5714	0	0	1	0	1	0	NA
1	49	0	24.0346	1	0	0	0	0	-2	NA
1	34	1	20.3223	0	1	0	0	0	0	715.4
1	46	1	24.2215	0	1	0	0	0	0	NA
1	54	1	25.6489	0	1	1	1	1	2	379
2	23	1	17.7999	0	1	1	1	1	0	-3373
2	23	1	21.3675	0	1	1	1	1	1	NA
2	23	1	18.75	0	0	0	0	0	-1	NA
2	24	1	19.563	0	1	1	0	1	-1	-8961.91
2	24	1	21.7738	0	0	0	0	0	-2	80.6857
2	24	1	22.4996	0	0	0	0	0	0	-100.657
2	26	1	17.2879	0	0	0	0	0	0	NA
2	27	0	22.1453	0	0	0	0	0	0	NA
2	27	1	23.1473	0	0	0	0	0	1	405.8
2	28	0	23.939	0	0	0	1	0	1	-225
2	28	1	25.5588	0	1	0	0	0	0	-4293.17
2	28	1	17.6693	0	1	0	0	0	0	-2035.4
2	28	0	21.4619	0	0	0	0	0	-1	644.114
2	29	0	28.9341	1	0	0	0	0	0	NA
2	29	0	23.255	1	0	0	0	0	0	NA
2	29	1	22.1003	0	0	1	0	1	0	3714.37
2	31	1	19.9792	0	0	0	0	0	0	1013.97
2	31	1	23.4375	0	0	0	0	0	-1	1755
2	32	0	23.03	1	0	1	0	0	0	NA
2	33	1	20.0796	0	0	1	0	1	1	-731.2
2	38	0	30.3233	0	0	1	1	0	-4	1172.2
2	38	1	21.7193	0	0	0	0	0	1	NA
2	40	1	25.6312	0	0	1	1	1	1	NA
2	40	1	24.4646	0	0	0	0	0	0	2363.09
2	41	1	20.1951	0	0	0	0	0	0	969.2
2	42	1	19.3962	0	0	0	1	0	0	NA
2	45	1	19.052	0	0	0	0	0	0	-1984.4
2	47	0	24.8356	0	0	0	0	0	-1	NA
2	48	1	18.424	1	1	0	1	0	-1	NA
2	50	0	24.0055	0	0	1	1	1	0	NA
2	50	1	20.1348	0	0	0	0	0	-1	NA
2	50	1	19.4734	0	0	0	0	0	0	1863.8
2	52	1	20.5049	1	0	0	0	0	-1	-685.2
2	53	1	28.959	0	0	0	0	0	0	NA
2	54	1	21.0962	0	0	0	0	0	0	NA
2	56	1	18.4425	0	0	0	0	0	-4	1976.6
2	57	1	18.75	0	0	0	0	0	0	NA
3	41	0	19.3772	0	0	0	0	0	1	NA
3	28	1	17.9089	0	0	0	0	0	0	NA
3	49	0	23.533	0	0	0	0	0	0	178.143
3	45	0	22.0386	0	0	0	1	1	2	-7413.26
3	51	0	26.0262	0	0	1	0	0	0	986.057
3	36	1	17.2248	0	0	0	1	0	-1	-1572.4
3	48	0	26.1224	0	0	0	0	0	0	486.343
3	30	1	19.1467	0	0	1	0	0	0	-236.257
3	35	1	23.9361	0	0	0	0	0	0	-2763.2
3	33	1	18.8707	0	0	0	0	0	1	-3359.43
3	49	1	19.9481	0	0	0	0	0	0	NA
3	34	0	21.1073	0	0	0	0	0	-4	863.8
3	53	0	27.4587	1	0	1	0	0	-1	NA
3	31	0	21.5451	0	0	0	0	1	0	NA
3	43	0	22.7903	1	0	0	0	0	0	NA
3	51	0	22.7204	0	0	0	0	0	0	NA
3	47	0	24.3911	1	0	0	0	0	0	NA
3	53	0	21.3039	1	0	0	0	0	-1	NA
3	49	1	17.4818	0	0	0	0	0	-3	437.4
3	47	1	19.0443	0	0	0	1	0	0	-976.6
3	35	0	20.7612	0	0	0	0	0	-1	139.829
3	47	1	19.487	0	0	0	0	0	-1	341
3	47	0	23.6614	0	0	0	0	1	-1	278.6
3	39	0	26.5285	0	0	0	0	0	0	NA
3	39	0	24.5156	1	0	0	0	0	0	NA
3	25	1	16.3593	0	0	0	0	0	0	296
3	39	0	20.8537	0	0	0	0	1	0	NA
3	43	1	24.977	0	0	1	1	0	-1	769.943
3	27	1	17.4818	0	0	0	0	0	0	-799.943
3	40	0	27.143	0	0	0	0	0	0	NA
3	37	0	23.1206	0	0	0	0	0	0	-2347.6
3	24	0	20.2449	0	0	0	0	0	0	752.943
3	26	1	19.6752	0	0	0	0	0	-1	-2275.2
3	45	1	18.9036	0	0	0	0	0	-1	-156.914
3	33	0	20.1092	0	0	0	0	0	0	408
3	36	1	25.9095	0	0	0	0	0	0	NA
3	49	1	23.939	0	0	0	0	0	0	NA
3	31	1	18.4265	0	0	0	0	0	0	71.8
3	36	1	21.2585	0	0	0	0	0	0	360.971
3	47	1	19.1953	0	0	0	0	0	0	NA
3	25	1	17.4818	0	0	0	0	0	-1	636.371
3	52	0	27.1314	0	0	0	0	0	NA	NA
